# Supplementary material for: Maternal Diet High in Linoleic Acid Alters Renal Branching Morphogenesis and mTOR/AKT Signalling Genes in Rat Fetal Kidneys
Source: Int J Mol Sci. 2024 Apr 25;25(9):4688. doi: 10.3390/ijms25094688 (PMC11083378; doi:10.3390/ijms25094688)
Supplement: Supplementary file 1 [file ijms-25-04688-s001.zip]

Archive with 1 entries (1 files):
- ijms-2962070-supplementary.pdf
